# Supplementary material for: Social support and very young adolescent girl’s knowledge on sexual relationships: A comparative qualitative study of Girl Only Clubs’ participants and non-participants in rural Malawi
Source: PLOS Glob Public Health. 2023 Jan 12;3(1):e0001339. doi: 10.1371/journal.pgph.0001339 (PMC10022037; doi:10.1371/journal.pgph.0001339)
Supplement: S1 Data — (ZIP) [file pgph.0001339.s003.zip]

Archive with 43 entries (43 files):
- Anonymized/IDI_ND_XX_1.docx
- Anonymized/IDI_ND_XX_10.docx
- Anonymized/IDI_ND_XX_12.docx
- Anonymized/IDI_ND_XX_2.docx
- Anonymized/IDI_ND_XX_3.docx
- Anonymized/IDI_ND_XX_4.docx
- Anonymized/IDI_ND_XX_5.docx
- Anonymized/IDI_ND_XX_6.docx
- Anonymized/IDI_ND_XX_7.docx
- Anonymized/IDI_ND_XX_8.docx
- Anonymized/IDI_ND_XX_9.docx
- Anonymized/IDI_ND_YY_1.docx
- Anonymized/IDI_ND_YY_2.docx
- Anonymized/IDI_ND_YY_3.docx
- Anonymized/IDI_ND_YY_4.docx
- Anonymized/IDI_ND_YY_5.docx
- Anonymized/IDI_ND_YY_6.docx
- Anonymized/IDI_ND_YY_7.docx
- Anonymized/IDI_ND_YY_8.docx
- Anonymized/IDI_ND_YY_9.docx
- Anonymized/IDI1_R1_XX1_May.docx
- Anonymized/IDI1_R1_YY1_May.docx
- Anonymized/IDI1_R2_YY2_Apr.docx
- Anonymized/IDI10_R2_YY12_Apr.docx
- Anonymized/IDI12_R1_YY13_May.docx
- Anonymized/IDI12_R2_YY14_Apr.docx
- Anonymized/IDI13_R1_YY15_May.docx
- Anonymized/IDI17_R1_XX8_May.docx
- Anonymized/IDI2_R2_XX3_Apr.docx
- Anonymized/IDI3_R2_XX4_Apr.docx
- Anonymized/IDI4_R1_YY3_May.docx
- Anonymized/IDI4_R2_XX2_Apr.docx
- Anonymized/IDI5_R1_YY4_May.docx
- Anonymized/IDI5_R2_XX5_Apr.docx
- Anonymized/IDI6_R1_XX6_May.docx
- Anonymized/IDI6_R1_YY5_May.docx
- Anonymized/IDI6_R2_YY6_Apr.docx
- Anonymized/IDI7_R1_XX7_May.docx
- Anonymized/IDI7_R1_YY7_May.docx
- Anonymized/IDI7_R2_YY8_Apr.docx
- Anonymized/IDI8_R1_YY9_May.docx
- Anonymized/IDI8_R2_YY10_Apr.docx
- Anonymized/IDI9_R2_YY11_Apr.docx
